# Supplementary material for: High Expression of IRS-1, RUNX3 and SMAD4 Are Positive Prognostic Factors in Stage I–III Colon Cancer
Source: Cancers (Basel). 2023 Feb 24;15(5):1448. doi: 10.3390/cancers15051448 (PMC10000923; doi:10.3390/cancers15051448)
Supplement: Supplementary file 1 [file cancers-15-01448-s001.zip]

Archive with 1 entries (1 files):
- cancers-2242485-supplementary.pdf
